# Supplementary material for: Full depth CNN classifier for handwritten and license plate characters recognition
Source: PeerJ Comput Sci. 2021 Jun 18;7:e576. doi: 10.7717/peerj-cs.576 (PMC8237323; doi:10.7717/peerj-cs.576)
Supplement: Supplemental Information 9 — Open the file using MATLAB. [file peerj-cs-07-576-s009.m]

clear
close all

load('UCSD.mat');
testimages=cat(4,trainimages,testimages);
testlabels=[trainlabels;testlabels];

load('LPALIC_Latin.mat');

%% Define the Network Layers

layers = [
    imageInputLayer([28 28 1],'Normalization','none','Name','input')
    convolution2dLayer(5,64,'Name','conv1')
    batchNormalizationLayer('Name','BN1')
    reluLayer('Name','relu1')
% 24x24
    convolution2dLayer(5,128,'Name','conv2')
    batchNormalizationLayer('Name','BN2')
    reluLayer('Name','relu2')
% 20x20
    maxPooling2dLayer(2,'Stride',2,'Name','max1')
% 10x10 
    convolution2dLayer(5,176,'Name','conv3')
    batchNormalizationLayer('Name','BN3')
    reluLayer('Name','relu3')
% 6x6 
    convolution2dLayer(5,208,'Name','conv4')
    batchNormalizationLayer('Name','BN4')
    reluLayer('Name','relu4')
% 2x2   
    maxPooling2dLayer(2,'Stride',2,'Name','max2')
  
    fullyConnectedLayer(35,'Name','fc')
    softmaxLayer('Name','softmax')
    classificationLayer('Name','classOutput')];

%% Specify the Training Options

options = trainingOptions('sgdm','LearnRateSchedule','piecewise',...
      'MiniBatchSize',80,'LearnRateDropFactor',0.7,... 
      'LearnRateDropPeriod',2,... 
      'MaxEpochs',10, ...
	'InitialLearnRate',1/40,...
    'Shuffle','every-epoch');  

   convnet = trainNetwork(trainimage,trainlabel,layers,options);

   % load('UCS_result_15167.mat')
   
YTest = classify(convnet,testimages);
accuracy = sum(YTest == testlabels)/numel(testlabels);
Error=(1-accuracy)*100

%% Finr tune with ADAM

lgraph = convnet;

BZ=100;
LR=0.005/BZ;
options = trainingOptions('adam','LearnRateSchedule','piecewise',...
      'MiniBatchSize',BZ,'LearnRateDropFactor',0.95,...
     'verbose',true,...
     'LearnRateDropPeriod',1,... 
      'MaxEpochs',1, ...
	'InitialLearnRate',LR,...
    'Shuffle','every-epoch');  

convnet = trainNetwork(trainimages,trainlabels,lgraph,options);

YTest = classify(convnet,testimages);
accuracy = sum(YTest == testlabels)/numel(testlabels);
Error=(1-accuracy)*100
