# Supplementary material for: Full depth CNN classifier for handwritten and license plate characters recognition
Source: PeerJ Comput Sci. 2021 Jun 18;7:e576. doi: 10.7717/peerj-cs.576 (PMC8237323; doi:10.7717/peerj-cs.576)
Supplement: Supplemental Information 28 — Open the file using MATLAB. [file peerj-cs-07-576-s028.m]

clear
close all

load('KSA.mat');

load('KSA_result_random_2688.mat');

YTest = classify(convnet,trainimages);
accuracy = sum(YTest == trainlabels)/numel(trainlabels);
Error=(1-accuracy)*100
