# Supplementary material for: Full depth CNN classifier for handwritten and license plate characters recognition
Source: PeerJ Comput Sci. 2021 Jun 18;7:e576. doi: 10.7717/peerj-cs.576 (PMC8237323; doi:10.7717/peerj-cs.576)
Supplement: Supplemental Information 61 — Open the file using MATLAB. [file peerj-cs-07-576-s061.m]

clear
close all

load('AIA9K.mat');

load('AIA9K_results_FDCNN_32774.mat')

%% Specify the Training Options

YTest = classify(convnet,testimages);
accuracy = sum(YTest == testlabels)/numel(testlabels);
Error=(1-accuracy)*100
